# Supplementary material for: Network pharmacology reveals that Yanghe Decoction inhibits osteosarcoma progression via ROS-induced mitochondrial dysfunction and enhances cisplatin sensitivity
Source: Genes Dis. 2025 Sep 20;13(3):101862. doi: 10.1016/j.gendis.2025.101862 (PMC12914111; doi:10.1016/j.gendis.2025.101862)
Supplement: Multimedia component 1 [file mmc1.xls]

## Sheet: Sheet1
Main active ingredients of Yanghe Tang
name	mz	rt(s)	exact_mass	ppm	formula	precursor_type	posneg	peak area
Prunin	435.128	300.4	434.121	0.845	C21H22O10	[M+H]+	pos	3.62229e+06
Dihydromelilotoside	327.11	93.3	328.116	3.254	C15H20O8	[M-H]-	neg	1.94793e+06
Hexahydrocurcumin	357.168	367.9	374.173	4.874	C21H26O6	[M-H2O+H]+	pos	2.1907e+08
Tyrosol	156.101	226.3	138.068	2.572	C8H10O2	[M+NH4]+	pos	3.77043e+07
Sinensetin	373.127	460	372.121	3.949	C20H20O7	[M+H]+	pos	1.17976e+08
Oleanic acid	439.357	405.1	456.36	0.768	C30H48O3	[M-H2O+H]+	pos	1.80304e+06
Garbanzol	273.075	374.7	272.068	4.565	C15H12O5	[M+H]+	pos	2.05608e+08
4-hydroxybenzoylcholine	225.075	118.7	224.129	3.761	[C12H18NO3]+	[M+H]+	pos	2.09884e+06
Glabridin	325.143	435.5	324.136	1.318	C20H20O4	[M+H]+	pos	3.27753e+06
Glabranin	325.143	488.3	324.136	2.548	C20H20O4	[M+H]+	pos	1.12983e+07
Avicularin	457.256	399.6	434.085	0.338	C20H18O11	[M+Na]+	pos	2.03811e+06
Questinol_120239	301.069	410.9	300.063	4.523	C16H12O6	[M+H]+	pos	3.67129e+07
Ononin	475.124	325.4	430.126	1.01	C22H22O9	[M+HCOO]-	neg	1.18321e+08
Formononetin	267.066	325.4	268.074	0.454	C16H12O4	[M-H]-	neg	3.01027e+07
(-)-epicatechin	289.074	235.7	290.079	7.756	C15H14O6	[M-H]-	neg	1.23339e+08
Calycosin	283.061	390.6	284.068	0.375	C16H12O5	[M-H]-	neg	1.11541e+08
Syringaldehyde	181.052	294.1	182.058	4.808	C9H10O4	[M-H]-	neg	3.0312e+07
Piceol	181.051	86.7	136.052	3.146	C8H8O2	[M+HCOO]-	neg	3.59048e+06
Secoisolariciresinol	361.166	323.8	362.173	1.514	C20H26O6	[M-H]-	neg	4.61992e+07
Hypnon	165.056	93.9	120.058	4.754	C8H8O	[M+HCOO]-	neg	5.95459e+06
Glucobrassicin	447.059	168	448.061	11.089	C16H20N2O9S2	[M-H]-	neg	2.44888e+06
Aucubin	345.085	47	346.126	7.025	C15H22O9	[M-H]-	neg	1.14661e+07
Secoisolariciresinol	361.166	323.8	362.173	1.514	C20H26O6	[M-H]-	neg	4.61992e+07
Isorhamnetin 4-glucoside	477.062	224.9	478.111	5.045	C22H22O12	[M-H]-	neg	2.29689e+06
Genkwanin	283.061	380.8	284.068	0.729	C16H12O5	[M-H]-	neg	6.58235e+08
Pentanone	104.107	48.7	86.0732	0.13	C5H10O	[M+NH4]+	pos	4.27457e+09
Serotonin	177.054	553	176.095	1.233	C10H12N2O	[M+H]+	pos	2.89388e+07
Betaine	100.075	108.2	117.079	2.858	C5H11NO2	[M-H2O+H]+	pos	1.61154e+08
Eucalyptol	137.132	262.9	154.136	1.963	C10H18O	[M-H2O+H]+	pos	6.63554e+07
Myrcene	137.132	464.1	136.125	1.24	C10H16	[M+H]+	pos	5.17128e+06
Dehydrovomifoliol	223.132	316.3	222.126	2.08	C13H18O3	[M+H]+	pos	5.82741e+06
Perillyl alcohol	135.045	265.8	152.12	4.789	C10H16O	[M-H2O+H]+	pos	4.00886e+06
Glyceollin	321.11	467.1	338.115	5.697	C20H18O5	[M-H2O+H]+	pos	6.57897e+06
Sinapyl alcohol	193.086	231	210.089	0.082	C11H14O4	[M-H2O+H]+	pos	4.91694e+07
Nortrachelogenin	331.189	552.5	374.137	4.155	C20H22O7	[M-CO2+H]+	pos	1.54157e+06
Hordenine	166.123	85.2	165.115	0.395	C10H15NO	[M+H]+	pos	3.19538e+08
Sinapaldehyde	209.081	313.4	208.074	0.63	C11H12O4	[M+H]+	pos	3.76494e+06
Harman	183.091	272.7	182.084	1.477	C12H10N2	[M+H]+	pos	2.55065e+07
Stearidonic acid	277.216	447.6	276.209	1.786	C18H28O2	[M+H]+	pos	1.17012e+08
Inermin	285.075	384.8	284.068	2.268	C16H12O5	[M+H]+	pos	6.10269e+08
Erucic acid	321.11	417.2	338.318	5.697	C22H42O2	[M-H2O+H]+	pos	1.67918e+06
Cedrol	261.184	571.9	222.198	10.168	C15H26O	[M+K]+	pos	1.14886e+07
Fallacinol	339.157	367.6	300.063	11.312	C16H12O6	[M+K]+	pos	5.41478e+06
Quinic acid	191.057	46.2	192.063	4.665	C7H12O6	[M-H]-	neg	5.41775e+07
Isosafrole	207.066	83.1	162.068	0.582	C10H10O2	[M+HCOO]-	neg	502437
Byakangelicol	315.089	312.1	316.095	5.055	C17H16O6	[M-H]-	neg	1.59634e+06
Purine	101.025	51.6	120.044	9.433	C5H4N4	[M-H2O-H]-	neg	4.66288e+07
Chlorogenic acid	707.183	454.2	354.095	0.595	C16H18O9	[2M-H]-	neg	2.40198e+08
Amygdalin	502.156	243.5	457.158	0.611	C20H27NO11	[M+HCOO]-	neg	4.20923e+07
Loganic acid	375.129	243	376.137	1.503	C16H24O10	[M-H]-	neg	387458
Vestitone	285.077	337.3	286.084	0.2	C16H14O5	[M-H]-	neg	7.74437e+09
Estriol	287.056	416.5	288.173	0.666	C18H24O3	[M-H]-	neg	2.76734e+06
2-Coumarinate	163.041	74.5	164.047	5.732	C9H8O3	[M-H]-	neg	6.68247e+06
Afzelin	431.098	311.5	432.106	0.08	C21H20O10	[M-H]-	neg	1.70159e+06
Norharman	167.036	331	168.069	4.907	C11H8N2	[M-H]-	neg	1.67557e+07
Phlorizin	435.13	285.2	436.137	0.377	C21H24O10	[M-H]-	neg	2.41416e+06
Marckine	456.26	580.3	475.283	12.352	C29H37N3O3	[M-H2O-H]-	neg	1.16438e+08
Kaempferol	287.053	445.6	286.048	5.269	C15H10O6	[M+H]+	pos	7.46292e+06
Quercetin 3,4-diglucoside	625.143	236	626.148	3.813	C27H30O17	[M-H]-	neg	1.46918e+06
Luteolin 4'-glucoside	447.135	285.3	448.101	12.829	C21H20O11	[M-H]-	neg	9.73454e+06
Beta-sitosterol	398.389	570.9	414.386	3.468	C29H50O	[M-OH+H]+	pos	5.52155e+07
Naringenin	273.076	283.5	272.068	0.537	C15H12O5	[M+H]+	pos	4.03475e+08
Taxifolin	305.21	662.1	304.058	3.638	C15H12O7	[M+H]+	pos	1.08524e+07
Eriodictyol	287.058	339.1	288.063	6.24	C15H12O6	[M-H]-	neg	1.19804e+08
Isorhamnetin 3-galactoside	479.119	294.6	478.111	1.257	C22H22O12	[M+H]+	pos	6.86455e+07
Gancaonin a	353.138	526.9	352.131	0.123	C21H20O5	[M+H]+	pos	1.30643e+08
Liquiritin	419.134	322	418.126	1.306	C21H22O9	[M+H]+	pos	6.41715e+08
