# Supplementary material for: Network pharmacology reveals that Yanghe Decoction inhibits osteosarcoma progression via ROS-induced mitochondrial dysfunction and enhances cisplatin sensitivity
Source: Genes Dis. 2025 Sep 20;13(3):101862. doi: 10.1016/j.gendis.2025.101862 (PMC12914111; doi:10.1016/j.gendis.2025.101862)
Supplement: Multimedia component 2 [file mmc2.xls]

## Sheet: Osteosarcoma targets
Gene Symbol
RB1
TP53
CHEK2
P53
RAD53
LFS1
CHK2
BCC7
CDS1
BMFS5
LFS2
APEH
BMP2
CAPNS1
CAPN1
CAPN2
VCAN
COL10A1
CSF1
EZR
DCN
ERCC1
ESR1
FBN1
FGFR3
FGFR1
CXCL6
GAS1
IGFBP5
IGFBP6
LGALS3
FOSB
MDM2
FOS
ABCB1
ENPP1
NOTCH1
RPS6KA3
HDAC6
SH2D1A
PHEX
TFDP3
APOOL
BGN
SHOX
MTTS1
LBR
RUNX2
PTGS2
CDKN1B
SSR1
FOXM1
OGN
FHL2
RBBP9
EVI5
TADA3
SRPK2
NOG
IL16
SKIIP
AURKA
MAPRE1
LSAMP
TP63
HIF1A
MBTPS1
IQGAP1
PRDM1
TNFRSF11A
CDC14A
NUMB
RECQL4
EIF4B
NEK2
TTK
ITGB8
RECQL2
AKAP12
USP21
TRPA1
PLK4
RASSF1
PPM1D
WWOX
TOR1A
OPA1
ELAC2
ZNF350
SOST
COX7A2L
EBAG9
TPX2
EED
DUX4
SESN1
GRPEL1
CLIC4
SP7
RB1CC1
ACADS
THOC1
WT1
MCPH1
MORF4L1
LOXL4
NF2
TIMM10B
GTSE1
ADAMTS19
MAML2
DOCK4
TNIP1
SUN1
APOBEC3C
PCGF6
KCNRG
NUB1
ELAC1
TUBGCP5
NME6
PLEKHO1
LIMA1
GTPBP3
HDAC10
EMSY
NBPF12
PPIAL4E
C1ORF152
CTDSP2
POSTN
TADA2B
L3MBTL1
RNF2
MAML3
TXN2
SH3GLB1
TRIM7
SASS6
EAPP
MCF2L
TOPORS
CCP110
PARP10
OS9
CEP250
NEK11
UBAP1
NEK8
USP10
FSD1NL
HIF3A
TUBGCP6
CC2D1A
OSTF1
TRMU
DRAM1
CIZ1
ATAD3A
ATAD3B
TCF25
HJURP
BABAM1
CEBPZ
CHRDL2
SPECC1L
THSD4
KIF18B
PTCD3
CLUAP1
ZNF668
COLGALT1
COLGALT2
PACERR
RRP12
ARMC8
ATRX
CDKN2A
MIR140
CDK4
BGLAP
AKT1
MTAP
PTH1R
IDH1
MYC
SPARC
MIR34A
ERBB2
WRAP53
GNAS
SQSTM1
SATB2
COPS3
WRN
GATA1
IGF1R
IDH2
TNFSF11
FOXC2-AS1
SLC19A1
CDKN1A
MYCN
RPL11
RPS19
RPL5
RPS10
RPS20
RPS24
MMP2
MMP9
MALAT1
CD99
CASP3
CXCR4
SPP1
RPS29
RPS7
EXT2
BAX
EWSR1
TGFB1
ADA2
IGF1
CD36
BCL2
IGF2
PARP1
TUG1
JUN
E2F1
RPL18
RPL35
RPL15
RPL26
RPL27
RPL35A
RPS15A
RPS17
RPS26
RPS27
RPL31
RPS28
TSR2
MAPK1
MET
VEGFA
CTNNB1
MYOG
IGFBP3
DIPK1A
HEATR3
RPS10-NUDT3
ERVFRD-3
CASP8
STAT3
BMP6
VDR
TNFSF10
TNFRSF11B
ERCC2
PTHLH
DHFR
LMNA
EXT1
ATM
PTEN
ANAPC1
MEG3
EGFR
IBSP
FGF2
CCND1
CYCS
SOX4
HOTAIR
PVT1
CCNA2
H3-3B
MIR133A1
XRN1
PRIM1
MIR199A1
CDH11
H19
DBA2
PDGFB
DANCR
CDK2
PTH
ESR2
MMP14
ANXA5
ADCY10
TUSC7
TSPAN31
ALPL
KIT
CD274
H3-3A
TIMP2
UCA1
CREB3L1
SOX2-OT
NEAT1
HULC
BMP4
SNRNP25
USP6
IGFBP4
XIAP
XIST
CDKN2B-AS1
CASP9
CCNB1
H2AC18
SNHG12
ZEB1-AS1
MIR210
RBL1
WIF1
SNHG1
CASC2
ZNF687
SATB2-AS1
ENO2
MIR21
EWSAT1
MIR214
MIR95
CCAT1
LRP5
MKI67
DKK1
BCAR4
CCNB3
BMP7
GAS5
FRS2
FAM180A
C1orf116
IL6
BMP3
PATZ1
NNT-AS1
LOC730101
CD34
MIR143
HIF1A-AS2
FN1
HOTTIP
TNFRSF10A
LINC00161
BMP1
KCNMB4
SYP
PDGFRB
RAPH1
NFATC2
MIR125B2
DUX4L7
DUX4L1
DUX4L8
PIK3CA
CCAT2
FENDRR
MIR210HG
HMGB1
LUCAT1
TMIGD3
MIR221
RECQL5
MTOR
HNF1A-AS1
RAD51
SIRT1
PCNA
RBIS
ALPP
PANDAR
CSF3
HOXA11-AS
PCAT1
MIR181C
MIR145
BANCR
PDB4
LINC00901
CDK1
CT70
KDM4C
MIR139
FLI1
MELTF
CCNG1
KMT2E-AS1
MYHAS
MIR188
MIR29B1
BRCA1
CHEK1
SERPINA3
BBS9
CCNE1
FAS
LNCRNA-ATB
RECK
NELL1
MIR34AHG
FAU
CDK6
EGFR-AS1
CAV1
MIR22
MIR195
ROCK1
TWIST1
PARTICL
TNF
SOX9
MIR183
SMAD4
SKP2
HEY1
NKX3-2
TERT
MIR27A
YAP1
KRAS
FRZB
EMILIN1
EZH2
GAPDH
ACTB
CALCA
MIR34C
CDH1
TP53BP1
S100A4
MAPK14
RBM4B
SSX1
BMI1
SP1
MIR30A
GRM4
HELLS
MIR223
SERPINF1
CDKN2B
MIR144
MIR335
BIRC5
MIR142
TYMS
VEGFC
EXO1
MIR342
VCP
XPC
MIR155
FUS
MIR503
CD44
MIR185
GSK3B
ERCC3
MIR17
ATIC
TLE1
MIR129-1
APEX1
MSH2
GSTP1
MMP13
MIR548J
MSH6
MIR19A
CCN1
HRAS
MIR9-1
BRCA2
BLM
MATN4
PPARG
MIR204
IL11RA
MIR141
EP300
MAPK8
NCOA2
E2F3
CAPN6
GADD45A
MIR124-1
MIR10B
CXCL8
SMARCB1
MALINC1
MIR126
IFNG
ITGAV
MIR93
IL1B
ZEB1
E2F2
NOB1
ETV6
MIR181A1
MIR361
EGF
KHDRBS3
MIR125A
CCND3
MIR129-2
HDAC1
NAE1
MIR485
MIR224
ACAN
CCN2
ABCC1
WNT5A
MIR34B
GNL3
RAF1
PRDM2
CD68
ERCC6
RLN2
MIR330
PTK2
MIR193A
MIR494
CXCL12
H19-ICR
MIR491
ITGB1
MAPK7
TRAF6
MIR31
RBL2
TGFBR1
GLI2
MIR149
PLAU
MTHFR
TP73
EID1
BECN1
RMI2
MIR206
MIR16-1
CCND2
MIR186
MIR486-1
CA8
SRC
MTDH
PHLDA2
ZNF395
FEN1
EIF4E
PTCH1
PRKDC
MIR338
NR3C1
PSMD10
THBS1
RPL7A
RECQL
RELA
DNMT1
VTN
ZNRF3
BCL2L1
SOX2
DICER1
ATAD2
IL1A
STK11
MIR15B
FLII
NKX2-2
CRYGC
SS18
SSX2
RETREG3
CCDC51
LINC02692
MIR451A
MIR182
TOP3A
RMI1
TIMP1
MIR125B1
MDM4
ID2
MIR7-1
MIR340
RAD52
MCL1
ROR2
KITLG
MIR320A
LINC01194
RPA1
MIR29A
CEBPB
PMS2
AURKB
H2AX
RPS16
MTA1
S100A6
FASLG
HAS2
HMGA2
MIR483
MMP3
SNHG16
MIR217
MIR542
COL1A1
RPS3
SIX1
VIM
CTLA4
HK2
HSP90AA1
ITGA2
MIR196A1
DLX5
CALD1
NMBR
OSGEP
DLG2
TRIM37
SPTLC3
ACTR3B
NPNT
DIMT1
MPP2
NSL1
SCRN1
CEACAM21
CRYZL1
ZSCAN26
CLHC1
ZNF321P
FAM87B
MIR887
MIR545
MIR4786
MIR3927
ERBB4
CDH2
MIR133B
MIR127
MIR205
MIRLET7A1
MIR222
MIR877
MIR376A1
HMGN5
AR
SMAD2
IL3
EFNA4
IGF2BP3
ADORA3
RPS11
BRIP1
DNA2
MIR26A1
SLC2A1
CDC25A
PLAUR
MIR200C
TFRC
GSTM1
MIR29B2
ERCC5
BNIP3
SLC20A2
RARA
MIR423
KIF2A
MIR138-1
PIM1
FGF1
MIR433
MMP1
ACKR3
EDN1
TIMP3
MIR375
MIR138-2
MIR15A
UHRF1
MICA
FASN
MIR106B
MIR627
CCN3
PHB1
MIR101-1
FDPS
GSTT1
MRE11
GH1
CDK11B
MIR23A
MIR506
RHOA
CDKN2C
RBBP7
IGF2R
TGFB2
SNAI1
MAPK3
ATF2
RPL21
LEP
RTEL1
NFKB1
HSPA4
SERPINE1
PIK3CG
MYOD1
MIR497
RPL4
MIR198
BIRC7
RAB22A
HDAC4
LOX
ACP5
EPOR
PLK1
AGPAT2
KLF4
TOP2A
CDKN3
WNT1
MIR377
CDKN1C
DLEU1
NPM1
KDM5B
ERCC4
PROM1
GLI1
CDC20
OS4
MIR16-2
MIR194-1
DES
MIR20B
HAVCR2
ELK1
MIR1-1
STMN1
ADAMTS17
CMTM8
COL18A1
ADM
MIR132
MIR203A
EPAS1
KCNH1
KLRK1
STAT1
IL10
ARID4A
MGMT
DHX9
SNAI2
MIR449A
HES1
MYBL2
MCM7
NCL
RPL8
RPLP2
ALDOA
NES
HSPA5
MIR122
TGFA
MIR151A
MIR455
MIR296
MIR876
EPHA2
LDHA
MIR212
GDI2
ADAMTS6
TASOR2
YBX1
RAD51D
ECT2
MIR671
CTSB
IMPDH2
MIR25
SMAD1
LOC110013312
KISS1
PKM
PRL
MAP3K5
PRKAA1
NOTCH2
IFNA1
MIR29C
GATA2
DKC1
SPI1
TINF2
TERC
BDNF-AS
MIR492
MIR498
ROCK2
DKK3
ESRRA
NME1
CDK14
MIR152
LTA
OSM
CTSK
SND1
MIR184
MIR20A
SLPI
NF1
FANCC
U2AF1
LUC7L2
UBC
CRAT
TBXT
SMAD3
PDPN
TXNRD2
MAD2L1
MIR107
USB1
FAM111B
BARD1
MLH1
MIR100
MIR429
GSTM3
CCL5
PHLDB1
FOXO1
IFI16
AIFM1
MIR148A
MIR96
LIF
PTBP1
MME
E2F4
KNG1
HSP90B1
CUL4B
TAGLN
ING1
NRP2
KLF6
BHLHE41
ZFAS1
UBQLN2
PTPN11
MIR106A
MIR101-2
PTTG1
CEBPA
FBXW7
CFLAR
MIR137
MIR194-2
DICER1-AS1
MIR211
GDF2
XRCC6
CYC1
WWTR1
KLF8
PRKCG
EBF2
MIR664A
ABCC3
UFD1
CCR5
CASP7
KCNMA1
FBL
NOP58
RPS8
GNL2
GRWD1
MTR
SHMT1
NACA
PMP22
RAD51C
TET2
TNFRSF10B
FOLR1
CCL2
ZEB2
YY1
POU2F1
HGF
CASP1
MIR199B
MIR384
B2M
BMPR1A
IL6R
PLK2
ANXA2
MUC1
MIF
CCR7
ARID3A
MIR199A2
MIR30B
MIR421
CBX4
PRKAR1A
MEN1
TNC
IL2
SOX5
LINC00628
NDRG1
COL2A1
SAMD9
XRCC3
MIR26B
NRP1
SDC2
LPAR1
PTPRC
ITGA3
TKT
MNAT1
JAG1
IDO1
PLOD1
MIR326
MIR202
MIR410
FGFR2
TSC2
MIR301A
HSPD1
CYP19A1
CDK9
ITGB3
TGM2
METTL3
AHSA1
MIR134
FOXD2-AS1
MIR363
LGALS1
PTK2B
FAP
NAMPT
XPA
MGP
MIR24-1
MIR381
RBBP8
HNRNPA1
HDAC3
ABCG2
SIRT6
MCM10
PLAAT3
CYP3A4
IFNB1
PDCD4
MIR501
MMP11
PAX3
DDX11
XRCC5
MAP2K1
XPO1
COPS5
CRNDE
MIR216A
MIR432
LINC-ROR
EIF2AK2
BIRC3
PDGFA
ABL1
SMARCA4
USP1
TRIM21
LINC01410
MIR4458
HSPG2
ATF4
CBX3
CCNC
PTGS1
NR1I2
ITGA6
CRYAB
LUM
MIR874
MIR1301
DDX5
MYB
DEK
PLCB1
LPAR3
CHUK
SOX18
MAP2K4
GDF10
CREB1
CYP27B1
SST
CTBP1
RBPJ
MIR1908
SMARCA2
PPARGC1A
SHH
EPCAM
MUTYH
PALB2
PRSS1
SUFU
UBTF
PMAIP1
TCHP
MIR605
LFS3
CCL3
FLT4
EFNB1
SNHG4
PLPPR5-AS1
ADAM9
IL17RA
KDM6B
PECAM1
EPO
E2F5
TRIM14
PADI4
SCUBE3
MIR98
ALOX5AP
CHI3L1
DDB1
CUL4A
TCF4
MIR708
NFE2L2
FNDC5
MIR329-1
CCEPR
GHRH
YWHAZ
GFRA1
TIAM1
JMJD6
NFIB
NKD1
MIR150
MIR372
MIR448
ITGB4
RPS6KB1
CD9
MCAM
SRSF3
CYP24A1
CDC25B
FANCD2
SOD2
IRS1
THORLNC
PRKCA
IL18
TRPS1
EFNA1
WNT5B
CXCL14
MIR181A2
MIR26A2
MIR629
RPS27A
UBE2T
FOXC2
SPRY4
DIRAS3
MEPE
HDAC9
EFEMP1
CUL1
TRAF4
CNOT1
RAB10
IL33
CDCA4
TRIAP1
KCNQ1OT1
MIR409
LINC00858
TMPO-AS1
MIR33A
PRDX1
PDCD1
BCL2L11
MIR130B
MIR328
RFC1
EIF2S1
BRD4
MIR302B
BCOR
PRDX2
ZW10
MST1R
RGS1
TAF15
CITED2
LZIC
MTCO2P12
H3P10
CRK
EPHB2
TBC1D9
FBXW11
RNF19A
POLDIP2
GLDC
COX2
PIK3CB
PIK3CD
TBX5
AIMP2
CCK
GRAP2
SETD2
HPGDS
MIR17HG
ALB
POU5F1
SEMA6A
RAC1
FSD1
FSD1L
TMED7-TICAM2
COMMD3-BMI1
ZNRD2
DCTN6
H3P23
TIMM8A
SMUG1
IFI27
TICAM2
TMED7
GDE1
SLC12A9
PSMD9
ROS1
POU5F1P3
POU5F1P4
CASR
TNKS
CLU
CXADR
FOXO3
CDK19
FOXP1
HMGA1
ICAM1
MIR135B
MSN
MIR382
LEF1
CD276
ABCB6
TRIM13
LILRB1
SLCO6A1
PTRH1
DUSP1
AKT2
ALDH1A1
OBP2A
HLA-DOA
HSF1
HTC2
JAK2
GSTK1
KDR
KIF22
ARR3
MIR376C
MTX1
MIR422A
PAEP
NANS
MAP2K7
KMT2C
RNASE3
SATB1
GORASP1
WNK1
CXADRP1
SPG7
SYT1
TAZ
MIR33B
MIR590
VWF
MIR765
FER1L4
RIPK1
ATG5
CD47
NR1I3

## Sheet: Yanghe Decoction  targets
Gene Symbol
PTGS2
CALM1
PTPN1
HSP90
F10
TOP2A
PYGM
CDK2
PIM1
ESR1
SCN5A
PDE3A
ADRA1B
ADRB2
CCNA2
ADRB1
SLC6A2
SLC6A3
DPEP1
MAOA
ADH1C
LYZD1
NPR
cobT
ADRA1A
TRY3
MAOB
F2
KCNH2
AR
ACHE
NOS3
ESR2
PPARG
CHEK1
PRSS1
NCOA2
DPP4
PTGS1
CASP9
CASP3
HMOX1
ICAM1
NQO1
AMY2A
CA1
PRKACA
CHRM1
RXRA
MAPK14
GSK3B
RXRB
IGHG1
MMP10
PIK3CG
PKIA
KDR
JUN
IL4
SIRT1
ATP5B
MT-ND6
HSD3B1
AKT1
PLAU
TNF
IL6
POR
COMT
CREB1
CCL2
DUOX2
IL2
PLAT
GRIN1
GCLM
GSS
CYP19A1
ABCG2
HAS2
IL1A
ACE
GRIA2
CRTC2
GABRA1
ADRA1D
ADRA2A
ADRA2C
ADH1B
ADH1A
CA2
RELA
BCL2
BAX
NFKBIA
TOP2B
NOS2
HSP90AB1
CHLE
PA2GE
GATM
DRD1
CHRM3
LTA4H
GABRA2
GABRA5
CHRNA2
GABRA3
camC
PRODH
CHRNA7
GABRA6
RENI
ADRA2B
CHRM2
SLC6A4
RXRG
HTR3A
OPRM1
PGH2
Ctrb1
PGR
F8
IKBKB
Ahsa1
MAPK8
XDH
MMP1
STAT1
CRK2
CYP3A4
CYP1A2
CYP1A1
SELE
VCAM1
NR1I2
CYP1B1
ALOX5
GSTP1
AHR
PSMD3
SLC2A4
NR1I3
INSR
DIO1
PPP3CA
PRXC1A
GSTM1
GSTM2
AKR1C3
SLPI
MET
AKR1B1
MMP3
EGFR
VEGFA
CCND1
BCL2L1
FOS
CDKN1A
EIF6
MMP2
MMP9
MAPK1
EGF
RB1
CDK4
CDKN2A
TP53
ELK1
ODC1
CASP8
topA
RAF1
SOD1
PRKCA
HIF1A
RUNX1T1
HERC5
HSPA5
ERBB2
ACACA
ALB
MYC
F3
GJA1
IL1B
PTGER3
CXCL8
PRKCB
BIRC5
HSPB1
TGFB1
SULT1E1
MGAM
CCNB1
THBD
SERPINE1
COL1A1
IFNG
PTEN
MPO
Ncf1
NFE2L2
TNKS
COL3A1
gyrB
CXCL11
CXCL2
DCAF5
CHEK2
CLDN4
PPARA
PPARD
HSF1
CRP
CXCL10
CHUK
SPP1
RUNX2
RASSF1
E2F1
E2F2
ACPP
CTSD
IGFBP3
IGF2
CD40LG
IRF1
ERBB3
PON1
PCOLCE
NPEPPS
HK2
NKX3-1
RASA1
NCOA1
IL10
TOP1
MDM2
APP
PCNA
CDK1
MCL1
TYR
XIAP
PTGES
NUF2
ADCY2
CHRM4
HTR2A
MAP2
MAP3K3
fas
LDLR
BAD
CAT
MTTP
APOB
PLB1
HMGCR
UGT1A1
SREBF1
GSR
ABCC1
ADIPOQ
SOAT2
AKR1C1
GOT1
ABAT
CES1
SOAT1
MAC1
DGAT2
OLR1
GAS6
CHK1
CALM
VEGFR2

## Sheet: Intersecting targets
Gene Symbol
RB1
TP53
CHEK2
ESR1
MDM2
FOS
RUNX2
PTGS2
HIF1A
RASSF1
CDKN2A
CDK4
AKT1
MYC
ERBB2
CDKN1A
MMP2
MMP9
CASP3
SPP1
BAX
TGFB1
BCL2
IGF2
JUN
E2F1
MAPK1
MET
VEGFA
IGFBP3
CASP8
PTEN
EGFR
CCND1
CCNA2
CDK2
ESR2
XIAP
CASP9
CCNB1
IL6
SIRT1
PCNA
CDK1
CHEK1
FAS
TNF
MAPK14
BIRC5
GSK3B
GSTP1
PPARG
MAPK8
NCOA2
CXCL8
IFNG
IL1B
E2F2
EGF
ABCC1
RAF1
PLAU
RELA
BCL2L1
IL1A
MCL1
HAS2
MMP3
COL1A1
HK2
AR
GSTM1
PIM1
MMP1
SERPINE1
PIK3CG
TOP2A
ELK1
STAT1
IL10
HSPA5
SLPI
CCL2
IL2
CYP19A1
AHSA1
ABCG2
CYP3A4
PTGS1
NR1I2
CHUK
CREB1
PRSS1
NFE2L2
PRKCA
ALB
TNKS
ICAM1
HSF1
KDR
NR1I3
